# Supplementary material for: Metagenomic data of the bacterial community in coastal Gulf of Mexico sediment microcosms following exposure to Macondo oil (MC252)
Source: Data Brief. 2015 Nov 26;6:89–93. doi: 10.1016/j.dib.2015.11.040 (PMC4706563; doi:10.1016/j.dib.2015.11.040)
Supplement: Supplementary file 1 — Supplementary material [file mmc1.zip]

Archive with 2 entries (2 files):
- Must complete ICMJE conflict of interest form-Dr. Bej.pdf
- Must complete ICMJE conflict of interest form-Koo.pdf
